# Supplementary material for: Inflammatory Gene Regulatory Networks in Amnion Cells Following Cytokine Stimulation: Translational Systems Approach to Modeling Human Parturition
Source: PLoS One. 2011 Jun 2;6(6):e20560. doi: 10.1371/journal.pone.0020560 (PMC3107214; doi:10.1371/journal.pone.0020560)
Supplement: Table S2 — The temporal transcriptional response of amnion mesenchymal cells to cytokine challenge. The significantly differentially expressed, unique genes (see Materials and Methods, Microarray Analysis and Data Processing) sampled at 0, 1, and 8 h following 10 ng/ml of IL-1β treatment were separated into 5 significantly represented profiles using STEM. The table is ordered by STEM profile (as illustrated in Figure 1C), then alphabetically by HUGO gene symbol. The 39 genes that did not fit into the top 5 profiles are listed as unassigned for their profile status. Column 1 indicates the HUGO gene symbol of the gene. Column 2 indicates the NCBI Entrez Gene ID. Column 3 contains the Affymetrix probeset(s) for the gene. Column 4 lists the profile for the gene while column 5 shows the coloring of the profile as shown in Figure 1C. Column 6 contains a description of the profile. Column 7 is the profile ID as given by the STEM software during analysis. Columns 8 through 10 indicates the STEM adjusted values of level of expression at 0 (column 8), 1 (column 9), and 8 h (column 10) post IL-1β treatment. (XLS) [file pone.0020560.s005.xls]

## Sheet: Supplemental Table S2
HUGO Gene Symbol	EntrezGene ID	Affymetrix Probeset ID(s)	Fig1C Profile	Fig1C Coloring	Profile Description	Profile ID	0h or vehicle	1h	8h
AMPD3	272	207992_S_AT;209491_S_AT	A	Red	Induced peak at 1h remains high	9	0	1.15	1.35
ATF3	467	202672_S_AT	A	Red	Induced peak at 1h remains high	9	0	2.32	2
BCL3	602	204908_S_AT	A	Red	Induced peak at 1h remains high	9	0	1.37	1.12
BDKRB1	623	207510_AT	A	Red	Induced peak at 1h remains high	9	0	1.12	1.11
BDKRB2	624	205870_AT	A	Red	Induced peak at 1h remains high	9	0	1.22	1.5
BHLHE41 / BHLHB3	79365	221530_S_AT	A	Red	Induced peak at 1h remains high	9	0	1.43	1.38
CCL2	6347	216598_S_AT	A	Red	Induced peak at 1h remains high	9	0	3.58	4.27
CCL20	6364	205476_AT	A	Red	Induced peak at 1h remains high	9	0	3.51	3.53
CEBPD	1052	203973_S_AT	A	Red	Induced peak at 1h remains high	9	0	1.5	1.67
CSF1	1435	209716_AT	A	Red	Induced peak at 1h remains high	9	0	1.29	1.48
CXCL1	2919	204470_AT	A	Red	Induced peak at 1h remains high	9	0	3.87	3.97
CXCL2	2920	209774_X_AT	A	Red	Induced peak at 1h remains high	9	0	7.98	7.59
CXCL3	2921	207850_AT	A	Red	Induced peak at 1h remains high	9	0	7.45	7.04
CXCR7	57007	212977_AT	A	Red	Induced peak at 1h remains high	9	0	1.37	1.75
DDIT4	54541	202887_S_AT	A	Red	Induced peak at 1h remains high	9	0	1.69	1.72
GEM	2669	204472_AT	A	Red	Induced peak at 1h remains high	9	0	1.82	1.52
ICAM1	3383	202637_S_AT;202638_S_AT;215485_S_AT	A	Red	Induced peak at 1h remains high	9	0	3	3.71
IER3	8870	201631_S_AT	A	Red	Induced peak at 1h remains high	9	0	2.62	2.22
IL1A	3552	210118_S_AT	A	Red	Induced peak at 1h remains high	9	0	4.6	3.8
IL1B	3553	205067_AT;39402_AT	A	Red	Induced peak at 1h remains high	9	0	2.85	3.03
IL6	3569	205207_AT	A	Red	Induced peak at 1h remains high	9	0	4.65	3.66
IL8	3576	202859_X_AT;211506_S_AT	A	Red	Induced peak at 1h remains high	9	0	4.3	4.4
INHBA	3624	210511_S_AT	A	Red	Induced peak at 1h remains high	9	0	1.01	0.9
IRF1	3659	202531_AT	A	Red	Induced peak at 1h remains high	9	0	4.58	3.8
KLF9	687	203543_S_AT	A	Red	Induced peak at 1h remains high	9	0	1.38	1.19
MAP3K8	1326	205027_S_AT	A	Red	Induced peak at 1h remains high	9	0	2.75	2.54
MSC	9242	209928_S_AT	A	Red	Induced peak at 1h remains high	9	0	1.62	1.48
NFKB1	4790	209239_AT	A	Red	Induced peak at 1h remains high	9	0	1.11	1.08
NFKBIE	4794	203927_AT	A	Red	Induced peak at 1h remains high	9	0	1.43	1.26
NINJ1	4814	203045_AT	A	Red	Induced peak at 1h remains high	9	0	1.08	1.19
NKX3-1	4824	209706_AT	A	Red	Induced peak at 1h remains high	9	0	3.1	2.76
PTGER4	5734	204897_AT	A	Red	Induced peak at 1h remains high	9	0	3.26	2.86
PTGS2	5743	204748_AT	A	Red	Induced peak at 1h remains high	9	0	3.12	3.83
RELB	5971	205205_AT	A	Red	Induced peak at 1h remains high	9	0	1.65	1.56
SERPINA3	12	202376_AT	A	Red	Induced peak at 1h remains high	9	0	1.93	2.22
SLC25A37	51312	218136_S_AT;221920_S_AT;218978_S_AT	A	Red	Induced peak at 1h remains high	9	0	1.02	0.9
TNFAIP2	7127	202510_S_AT;202509_S_AT	A	Red	Induced peak at 1h remains high	9	0	2.73	2.59
TNFAIP3	7128	202644_S_AT;202643_S_AT	A	Red	Induced peak at 1h remains high	9	0	4.65	3.52
TNFAIP8	25816	210260_S_AT;208296_X_AT	A	Red	Induced peak at 1h remains high	9	0	1.46	1.47
TNFRSF9	3604	207536_S_AT	A	Red	Induced peak at 1h remains high	9	0	1.55	1.6
TRAF1	7185	205599_AT	A	Red	Induced peak at 1h remains high	9	0	2.6	2.46
VCAM1	7412	203868_S_AT	A	Red	Induced peak at 1h remains high	9	0	5.36	6.66
ZC3H12A	80149	218810_AT	A	Red	Induced peak at 1h remains high	9	0	3.5	2.85
ZNF267	10308	219540_AT	A	Red	Induced peak at 1h remains high	9	0	1.17	1.02
BIRC3	330	210538_S_AT	B	Green	Induced peak at 1h then gradual repression	11	0	3.71	2.65
BTG2	7832	201236_S_AT	B	Green	Induced peak at 1h then gradual repression	11	0	1.14	0.39
CCNL1	57018	220046_S_AT	B	Green	Induced peak at 1h then gradual repression	11	0	1.14	0.63
CD44	960	217523_AT	B	Green	Induced peak at 1h then gradual repression	11	0	2.53	0.95
CD83	9308	204440_AT	B	Green	Induced peak at 1h then gradual repression	11	0	2.47	1.73
CSF2	1437	210229_S_AT	B	Green	Induced peak at 1h then gradual repression	11	0	5.13	2.47
DUSP5	1847	209457_AT	B	Green	Induced peak at 1h then gradual repression	11	0	1.87	1.33
EFNA1	1942	202023_AT	B	Green	Induced peak at 1h then gradual repression	11	0	1.64	0.51
ETS1	2113	214447_AT	B	Green	Induced peak at 1h then gradual repression	11	0	1.06	0.76
FOSL1	8061	204420_AT	B	Green	Induced peak at 1h then gradual repression	11	0	1.68	0.74
JUN	3725	201464_X_AT;201465_S_AT;201466_S_AT;213281_AT	B	Green	Induced peak at 1h then gradual repression	11	0	1.79	0.92
KDM6B / JMJD3	23135	41386_I_AT;213146_AT	B	Green	Induced peak at 1h then gradual repression	11	0	1.17	0.42
LIF	3976	205266_AT	B	Green	Induced peak at 1h then gradual repression	11	0	3.1	1.45
MAFF	23764	36711_AT;205193_AT	B	Green	Induced peak at 1h then gradual repression	11	0	1.16	0.81
NEDD9	4739	202150_S_AT	B	Green	Induced peak at 1h then gradual repression	11	0	1.62	0.5
NFKBIA	4792	201502_S_AT	B	Green	Induced peak at 1h then gradual repression	11	0	4.43	3.06
NR4A2	4929	204622_X_AT	B	Green	Induced peak at 1h then gradual repression	11	0	2.42	0.88
NUAK2	81788	220987_S_AT	B	Green	Induced peak at 1h then gradual repression	11	0	4.46	2.4
PDE4B	5142	203708_AT;211302_S_AT	B	Green	Induced peak at 1h then gradual repression	11	0	1.5	0.83
PHLDA1	22822	217997_AT;218000_S_AT	B	Green	Induced peak at 1h then gradual repression	11	0	1.02	0.6
PIM1	5292	209193_AT	B	Green	Induced peak at 1h then gradual repression	11	0	1.73	0.85
PLAU	5328	205479_S_AT;211668_S_AT	B	Green	Induced peak at 1h then gradual repression	11	0	1.51	0.7
PMAIP1	5366	204285_S_AT;204286_S_AT	B	Green	Induced peak at 1h then gradual repression	11	0	1.57	0.86
PPP1R15A	23645	37028_AT;202014_AT	B	Green	Induced peak at 1h then gradual repression	11	0	1.78	0.82
REL	5966	206036_S_AT	B	Green	Induced peak at 1h then gradual repression	11	0	1.73	1.04
RNF19B	127544	36564_AT;213038_AT	B	Green	Induced peak at 1h then gradual repression	11	0	1.34	0.68
RRAD	6236	204803_S_AT;204802_AT	B	Green	Induced peak at 1h then gradual repression	11	0	1.26	0.88
TNC	3371	216005_AT	B	Green	Induced peak at 1h then gradual repression	11	0	2.68	0.98
TRIB1	10221	202241_AT	B	Green	Induced peak at 1h then gradual repression	11	0	1.68	1.11
TWIST1	7291	213943_AT	B	Green	Induced peak at 1h then gradual repression	11	0	1.19	0.67
ZFP36L1	677	211962_S_AT	B	Green	Induced peak at 1h then gradual repression	11	0	1.03	0.68
ATP2B1	490	215716_S_AT	C	Blue	Induced steadily throughout	10	0	0.38	1.11
BCL2A1	597	205681_AT	C	Blue	Induced steadily throughout	10	0	1.34	2.43
C1QTNF1	114897	220975_S_AT	C	Blue	Induced steadily throughout	10	0	0.62	1.32
CCL7	6354	208075_S_AT	C	Blue	Induced steadily throughout	10	0	0.69	2.57
CFB	629	202357_S_AT	C	Blue	Induced steadily throughout	10	0	1.26	3.57
CLDN1	9076	218182_S_AT	C	Blue	Induced steadily throughout	10	0	0.56	1.15
CSF3	1440	207442_AT	C	Blue	Induced steadily throughout	10	0	0.79	2.42
DRAM1	55332	218627_AT	C	Blue	Induced steadily throughout	10	0	0.82	1.23
GBP2	2634	202748_AT	C	Blue	Induced steadily throughout	10	0	1.18	2.64
GCH1	2643	204224_S_AT	C	Blue	Induced steadily throughout	10	0	0.79	2.31
ICAM4	3386	207194_S_AT	C	Blue	Induced steadily throughout	10	0	1.04	1.67
IL32	9235	203828_S_AT	C	Blue	Induced steadily throughout	10	0	0.47	1.67
NFKB2	4791	207535_S_AT;209636_AT	C	Blue	Induced steadily throughout	10	0	0.54	1.33
NRP2	8828	219367_S_AT	C	Blue	Induced steadily throughout	10	0	0.57	1.16
OLR1	4973	210004_AT	C	Blue	Induced steadily throughout	10	0	1.3	2.2
PDPN	10630	204879_AT;221898_AT	C	Blue	Induced steadily throughout	10	0	0.49	1.23
PTGES	9536	210367_S_AT;207388_S_AT	C	Blue	Induced steadily throughout	10	0	0.42	1.56
RARRES1	5918	221872_AT;206392_S_AT;206391_AT	C	Blue	Induced steadily throughout	10	0	0.92	1.48
SLC12A7	10723	218066_AT	C	Blue	Induced steadily throughout	10	0	0.63	1.79
SLC2A6	11182	220091_AT	C	Blue	Induced steadily throughout	10	0	0.67	1.52
SOD2	6648	215223_S_AT;216841_S_AT	C	Blue	Induced steadily throughout	10	0	1.44	3.09
SOD2 / MGC5618	6648	221477_S_AT	C	Blue	Induced steadily throughout	10	0	2.09	3.14
TNFAIP6	7130	206025_S_AT;206026_S_AT	C	Blue	Induced steadily throughout	10	0	0.82	2.21
TNIP1	10318	207196_S_AT	C	Blue	Induced steadily throughout	10	0	0.66	1.96
WTAP	9589	203137_AT;210285_X_AT	C	Blue	Induced steadily throughout	10	0	0.9	1.46
APOBEC3G	60489	204205_AT	D	Black	Delayed induction, then steady increase	6	0	-0.23	1.27
BID	637	211725_S_AT;204493_AT	D	Black	Delayed induction, then steady increase	6	0	0.22	1.45
BTN3A3	10384	204821_AT;38241_AT	D	Black	Delayed induction, then steady increase	6	0	-0.38	1.43
CCL5	6352	204655_AT;1405_I_AT	D	Black	Delayed induction, then steady increase	6	0	0.73	3.44
CXCL5	6374	214974_X_AT;215101_S_AT	D	Black	Delayed induction, then steady increase	6	0	0.87	3.46
CXCL6	6372	206336_AT	D	Black	Delayed induction, then steady increase	6	0	0.3	2.23
DIO2	1734	203699_S_AT	D	Black	Delayed induction, then steady increase	6	0	-0.06	1.44
FAM110B	90362	221959_AT	D	Black	Delayed induction, then steady increase	6	0	0.22	1.37
GBP1	2633	202269_X_AT;202270_AT	D	Black	Delayed induction, then steady increase	6	0	0.29	1.77
HERC5	51191	219863_AT	D	Black	Delayed induction, then steady increase	6	0	-0.17	1.57
IFI35	3430	209417_S_AT	D	Black	Delayed induction, then steady increase	6	0	0.07	2.42
IFI44	10561	214453_S_AT	D	Black	Delayed induction, then steady increase	6	0	0.01	1.76
IFIH1	64135	219209_AT	D	Black	Delayed induction, then steady increase	6	0	0.42	4.24
IFIT3	3437	204747_AT	D	Black	Delayed induction, then steady increase	6	0	0.03	3
IL15RA	3601	207375_S_AT	D	Black	Delayed induction, then steady increase	6	0	-0.19	0.97
ISG20	3669	204698_AT;33304_AT	D	Black	Delayed induction, then steady increase	6	0	0.04	1.29
KYNU	8942	217388_S_AT	D	Black	Delayed induction, then steady increase	6	0	-0.07	2.06
LRIG1	26018	211596_S_AT	D	Black	Delayed induction, then steady increase	6	0	0.09	1.3
MX1	4599	202086_AT	D	Black	Delayed induction, then steady increase	6	0	0.42	2.36
MX2	4600	204994_AT	D	Black	Delayed induction, then steady increase	6	0	-0.14	0.94
PLD1	5337	205203_AT;177_AT;215723_S_AT	D	Black	Delayed induction, then steady increase	6	0	-0.04	1.16
RTP4	64108	219684_AT	D	Black	Delayed induction, then steady increase	6	0	-0.01	2.12
SAT1	6303	213988_S_AT	D	Black	Delayed induction, then steady increase	6	0	0.1	1.1
SLC39A14	23516	212110_AT	D	Black	Delayed induction, then steady increase	6	0	0.35	1.79
SLC43A3	29015	213113_S_AT;210692_S_AT	D	Black	Delayed induction, then steady increase	6	0	0.35	1.63
TMEM140	55281	218999_AT	D	Black	Delayed induction, then steady increase	6	0	-0.35	1.32
TNFSF18	8995	221371_AT	D	Black	Delayed induction, then steady increase	6	0	0.26	1.26
UBD	10537	205890_S_AT	D	Black	Delayed induction, then steady increase	6	0	0.1	2.16
UBE2L6	9246	201649_AT	D	Black	Delayed induction, then steady increase	6	0	-0.23	2.05
ADRB2	154	206170_AT	E	Purple	Induced peak at 1h then repressed	8	0	1.62	0.29
BHLHE40 / BHLHB2	8553	201170_S_AT;201169_S_AT	E	Purple	Induced peak at 1h then repressed	8	0	1.82	0.37
BMP2	650	205290_S_AT;205289_AT	E	Purple	Induced peak at 1h then repressed	8	0	1.07	0.21
CCRN4L	25819	220671_AT	E	Purple	Induced peak at 1h then repressed	8	0	1.38	0.02
CYR61	3491	210764_S_AT	E	Purple	Induced peak at 1h then repressed	8	0	1	0.04
DUSP1	1843	201041_S_AT;201044_X_AT	E	Purple	Induced peak at 1h then repressed	8	0	2.5	0.47
EGR1	1958	201694_S_AT;201693_S_AT	E	Purple	Induced peak at 1h then repressed	8	0	3.21	-0.27
EGR2	1959	205249_AT	E	Purple	Induced peak at 1h then repressed	8	0	3.13	0.74
EGR3	1960	206115_AT	E	Purple	Induced peak at 1h then repressed	8	0	2.62	0.12
EPHA2	1969	203499_AT	E	Purple	Induced peak at 1h then repressed	8	0	0.97	-0.06
F3	2152	204363_AT	E	Purple	Induced peak at 1h then repressed	8	0	1.27	-0.16
FOS	2353	209189_AT	E	Purple	Induced peak at 1h then repressed	8	0	1.94	-0.17
FOSB	2354	202768_AT	E	Purple	Induced peak at 1h then repressed	8	0	1.73	-0.01
HBEGF	1839	203821_AT;38037_AT	E	Purple	Induced peak at 1h then repressed	8	0	1.76	0.31
IER2	9592	202081_AT	E	Purple	Induced peak at 1h then repressed	8	0	2.02	-0.38
JUNB	3726	201473_AT	E	Purple	Induced peak at 1h then repressed	8	0	2.42	0.6
KLF6	1316	208961_S_AT;208960_S_AT	E	Purple	Induced peak at 1h then repressed	8	0	2.4	0.04
SAMD4A	23034	214967_AT	E	Purple	Induced peak at 1h then repressed	8	0	2.14	0.38
SOCS3	9021	206359_AT	E	Purple	Induced peak at 1h then repressed	8	0	1.65	0.34
SPRY4	81848	221489_S_AT	E	Purple	Induced peak at 1h then repressed	8	0	1.81	-0.08
TNF	7124	207113_S_AT	E	Purple	Induced peak at 1h then repressed	8	0	3.52	0.54
ZFP36	7538	201531_AT	E	Purple	Induced peak at 1h then repressed	8	0	2.79	-0.13
DUSP2	1844	204794_AT	Unassigned	N/A	Profile not significantly enriched	7	0	1.18	-0.46
DUSP6	1848	208891_AT;208893_S_AT;208892_S_AT	Unassigned	N/A	Profile not significantly enriched	7	0	0.8	-0.37
FGF5	2250	208378_X_AT	Unassigned	N/A	Profile not significantly enriched	7	0	0.65	-0.93
GADD45B	4616	207574_S_AT;209305_S_AT	Unassigned	N/A	Profile not significantly enriched	7	0	0.88	-0.62
GAS1	2619	204457_S_AT	Unassigned	N/A	Profile not significantly enriched	4	0	-0.48	0.82
RGS2	5997	202388_AT	Unassigned	N/A	Profile not significantly enriched	2	0	-1.1	-0.84
RGS4	5999	204337_AT;204339_S_AT;204338_S_AT	Unassigned	N/A	Profile not significantly enriched	5	0	0.28	-0.82
BST2	684	201641_AT	Unassigned	N/A	Filtered before analysis - missing values	NA	NA	NA	NA
CTGF	1490	209101_AT	Unassigned	N/A	Filtered before analysis - missing values	NA	NA	NA	NA
ELF3	1999	210827_S_AT	Unassigned	N/A	Filtered before analysis - missing values	NA	NA	NA	NA
ETV1	2115	217053_X_AT	Unassigned	N/A	Filtered before analysis - missing values	NA	NA	NA	NA
FGF2	2247	204421_S_AT;204422_S_AT	Unassigned	N/A	Filtered before analysis - missing values	NA	NA	NA	NA
GFPT2	9945	205100_AT	Unassigned	N/A	Filtered before analysis - missing values	NA	NA	NA	NA
HES1	3280	203394_S_AT;203395_S_AT	Unassigned	N/A	Filtered before analysis - missing values	NA	NA	NA	NA
ID1	3397	208937_S_AT	Unassigned	N/A	Filtered before analysis - missing values	NA	NA	NA	NA
IFI6	2537	204415_AT	Unassigned	N/A	Filtered before analysis - missing values	NA	NA	NA	NA
IL7R	3575	205798_AT	Unassigned	N/A	Filtered before analysis - missing values	NA	NA	NA	NA
ISG15	9636	205483_S_AT	Unassigned	N/A	Filtered before analysis - missing values	NA	NA	NA	NA
KIAA0247	9766	202181_AT	Unassigned	N/A	Filtered before analysis - missing values	NA	NA	NA	NA
LRRN3	54674	209841_S_AT;209840_S_AT	Unassigned	N/A	Filtered before analysis - missing values	NA	NA	NA	NA
MIR614	N/A	212444_AT	Unassigned	N/A	Filtered before analysis - missing values	NA	NA	NA	NA
MMP10	4319	205680_AT	Unassigned	N/A	Filtered before analysis - missing values	NA	NA	NA	NA
MMP12	4321	204580_AT	Unassigned	N/A	Filtered before analysis - missing values	NA	NA	NA	NA
NAB1	4664	209272_AT	Unassigned	N/A	Filtered before analysis - missing values	NA	NA	NA	NA
NAMPT	10135	217739_S_AT;217738_AT	Unassigned	N/A	Filtered before analysis - missing values	NA	NA	NA	NA
PDLIM4	8572	218691_S_AT	Unassigned	N/A	Filtered before analysis - missing values	NA	NA	NA	NA
PIM2	11040	204269_AT	Unassigned	N/A	Filtered before analysis - missing values	NA	NA	NA	NA
PLK3	1263	204958_AT	Unassigned	N/A	Filtered before analysis - missing values	NA	NA	NA	NA
POMZP3	22932	204148_S_AT	Unassigned	N/A	Filtered before analysis - missing values	NA	NA	NA	NA
PTX3	5806	206157_AT	Unassigned	N/A	Filtered before analysis - missing values	NA	NA	NA	NA
RCAN1	1827	208370_S_AT;215253_S_AT	Unassigned	N/A	Filtered before analysis - missing values	NA	NA	NA	NA
RIPK2	8767	209545_S_AT	Unassigned	N/A	Filtered before analysis - missing values	NA	NA	NA	NA
SDC4	6385	202071_AT	Unassigned	N/A	Filtered before analysis - missing values	NA	NA	NA	NA
SOCS2	8835	203373_AT;203372_S_AT	Unassigned	N/A	Filtered before analysis - missing values	NA	NA	NA	NA
SPRY2	10253	204011_AT	Unassigned	N/A	Filtered before analysis - missing values	NA	NA	NA	NA
TDO2	6999	205943_AT	Unassigned	N/A	Filtered before analysis - missing values	NA	NA	NA	NA
TNFRSF11B	4982	204933_S_AT	Unassigned	N/A	Filtered before analysis - missing values	NA	NA	NA	NA
TXNIP	10628	201008_S_AT	Unassigned	N/A	Filtered before analysis - missing values	NA	NA	NA	NA
USP18	11274	219211_AT	Unassigned	N/A	Filtered before analysis - missing values	NA	NA	NA	NA
