# Supplementary material for: Inflammatory Gene Regulatory Networks in Amnion Cells Following Cytokine Stimulation: Translational Systems Approach to Modeling Human Parturition
Source: PLoS One. 2011 Jun 2;6(6):e20560. doi: 10.1371/journal.pone.0020560 (PMC3107214; doi:10.1371/journal.pone.0020560)
Supplement: Table S4 — Pscan results of transcription factor binding motif enrichment analysis using predicted non-NF-κB response genes from the AMC dataset. Column 1 contains the names of JASPAR transcription factor matrices and column 2 contains the JASPAR matrix identification numbers. Column 3 contains the z-scores for each matrix as calculated with the z-test. The matrices are ranked by their p-value (column 4) that reflects the probability of having the same result by chance. Only matrices with p-values of less than 0.05 were considered to be potentially significant. Columns 5 through 8 contains the sample statistics for the input reference sequence mRNA accession numbers for the genes (see Materials and Methods, Transcription Factor Binding Motif Enrichment Analysis) including average score in the input set (column 5) compared to the background mean (column 6) and standard deviation (column 7), along with input sample size (column 8). (XLS) [file pone.0020560.s007.xls]

## Sheet: Supplemental Table S4
TF_NAME	MATRIX_ID	Z_SCORE	P_VALUE	SAMPLE_AVERAGE	BACKGROUND_AVERAGE	SAMPLE_DEVSTD	SAMPLE_SIZE
SP1	MA0079.2	3.37834	0.000355147	0.951214	0.936659	0.0439887	121
SRF	MA0083.1	3.33623	0.000400375	0.78446	0.77102	0.0621687	121
TBP	MA0108.2	3.30695	0.000459307	0.867002	0.853446	0.0427316	121
CTCF	MA0139.1	3.03987	0.00115555	0.806817	0.795541	0.0397329	121
NFKB1	MA0105.1	2.77889	0.0026594	0.849098	0.836145	0.0558259	121
Mafb	MA0117.1	2.7473	0.00294511	0.946077	0.938553	0.0294564	121
NF-kappaB	MA0061.1	2.72225	0.00316622	0.879867	0.86835	0.0499959	121
Pax2	MA0067.1	2.637	0.00410541	0.954695	0.947082	0.03107	121
IRF2	MA0051.1	2.52843	0.00558275	0.791606	0.781968	0.0503357	121
INSM1	MA0155.1	2.51924	0.00579289	0.883453	0.874779	0.0347434	121
REL	MA0101.1	2.50973	0.00591451	0.903136	0.894305	0.0424028	121
MZF1_5-13	MA0057.1	2.47948	0.00647623	0.935935	0.928659	0.0307428	121
Pax4	MA0068.1	2.46997	0.00661522	0.790762	0.784192	0.0324354	121
SOX9	MA0077.1	2.45022	0.00702078	0.885358	0.875285	0.0448345	121
RELA	MA0107.1	2.11702	0.0168461	0.86357	0.85444	0.0536298	121
NFYA	MA0060.1	2.06049	0.0193729	0.844916	0.834816	0.0602459	121
RREB1	MA0073.1	1.98422	0.0233057	0.827002	0.819094	0.0467152	121
E2F1	MA0024.1	1.81238	0.0345818	0.86129	0.852869	0.0537112	121
PLAG1	MA0163.1	1.65092	0.0490144	0.828645	0.821829	0.0423548	121
