# Supplementary material for: Inflammatory Gene Regulatory Networks in Amnion Cells Following Cytokine Stimulation: Translational Systems Approach to Modeling Human Parturition
Source: PLoS One. 2011 Jun 2;6(6):e20560. doi: 10.1371/journal.pone.0020560 (PMC3107214; doi:10.1371/journal.pone.0020560)
Supplement: Table S5 — Nuclear receptor expression in amnion mesenchymal cells. Column 1 indicates the HUGO gene symbol for nuclear receptors with probe sets represented on the Affymetrix GeneChip Human Genome U133A 2.0 Array used in this study. Column 2 provides the description of the gene. Column 3 indicates the expression level of the nuclear receptor based on the average log2 expression across all amnion mesenchymal cell (AMC) samples and replicates used in this study (column 5). Nuclear receptors with mean log2 expression values greater than the noise cut off value of 6 (see Materials and Methods, Microarray Analysis and Data Processing) were considered to be above noise (detectable mRNA expression), those with expression levels between 5.5 and 6 were considered to be borderline, and those with values below 5.5 were considered to be indistinguishable from background noise. Column 4 lists the evidence for the levels of expression of the nuclear receptors in AMCs. For peroxisome proliferator-activated receptor gamma and progesterone receptor, immunoblotting data (not shown) confirmed that the expression of these receptors was relatively deficient in AMCs when compared to cell lysates (differentiated 3T3-L1 mouse adipocytes and T47D human breast cancer cells, respectively) exhibiting positive expression. (XLS) [file pone.0020560.s008.xls]

## Sheet: Supplemental Table S5
Gene Symbol	Gene Name	Expression Level	Evidence	Avg Expression (log2)
NR3C1	Glucocorticoid receptor	above noise	DNA Microarray	9.10199
NR2F2	Nuclear receptor subfamily 2, group F, member 2	above noise	DNA Microarray	8.25854
NR1D1	Rev-ErbA, alpha	above noise	DNA Microarray	8.01389
NR1H2	Liver X receptor, beta	above noise	DNA Microarray	7.70298
NR2F1	Nuclear receptor subfamily 2, group F, member 1	above noise	DNA Microarray	7.14796
ESRRA	Estrogen-related receptor alpha	above noise	DNA Microarray	7.01587
RXRA	Retinoid X receptor, alpha	above noise	DNA Microarray	6.92695
NR2F6	Nuclear receptor subfamily 2, group F, member 6	above noise	DNA Microarray	6.74092
NR1D2	Rev-ErbA, beta	above noise	DNA Microarray	6.37678
RXRB	Retinoid X receptor, beta	above noise	DNA Microarray	6.21796
RARA	Retinoic acid receptor, alpha	above noise	DNA Microarray	5.99302
RORC	RAR-related orphan receptor C	borderline	DNA Microarray	5.92766
PPARD	Peroxisome proliferator-activated receptor delta	borderline	DNA Microarray	5.83595
NR4A1	Nerve growth factor IB (NGFIB)	borderline	DNA Microarray	5.83215
RARG	Retinoic acid receptor, gamma	borderline	DNA Microarray	5.80903
NR0B2	Small heterodimer partner (SHP)	borderline	DNA Microarray	5.62848
THRA	Thyroid hormone receptor, alpha	borderline	DNA Microarray	5.6132
NR1H3	Liver X receptor, alpha	borderline	DNA Microarray	5.51635
NR2C1	Testicular receptor 2	within noise	DNA Microarray	5.02916
NR2C2	Testicular receptor 4	within noise	DNA Microarray	4.91995
NR3C2	Nuclear receptor subfamily 3, group C, member 2	within noise	DNA Microarray	4.91995
HNF4A	Hepatocyte nuclear factor 4, alpha	within noise	DNA Microarray	4.71166
NR4A2	Nuclear receptor related 1 (NURR1)	within noise	DNA Microarray	4.63048
AR	Androgen receptor (dihydrotestosterone receptor)	within noise	DNA Microarray	4.43635
NR4A3	Nuclear receptor subfamily 4, group A, member 3	within noise	DNA Microarray	4.41613
NR1I2	Pregnane X receptor	within noise	DNA Microarray	4.30597
NR6A1	Neuron-derived orphan receptor 1 (NOR1)	within noise	DNA Microarray	4.26177
THRB	Thyroid hormone receptor, beta	within noise	DNA Microarray	4.23842
PPARG	Peroxisome proliferator-activated receptor gamma	within noise	DNA Microarray, Immunoblot	4.18898
RARB	Retinoic acid receptor, beta	within noise	DNA Microarray	4.17881
ESR1	Estrogen receptor 1 (ER alpha)	within noise	DNA Microarray	4.15268
PPARA	Peroxisome proliferator-activated receptor alpha	within noise	DNA Microarray	3.87039
ESRRB	Estrogen-related receptor beta	within noise	DNA Microarray	3.8266
NR2E3	Nuclear receptor subfamily 2, group E, member 3	within noise	DNA Microarray	3.66406
RORA	RAR-related orphan receptor A	within noise	DNA Microarray	3.6072
ESR2	Estrogen receptor 2 (ER beta)	within noise	DNA Microarray	3.50017
NR5A1	Steroidogenic factor 1	within noise	DNA Microarray	3.45689
NR1I3	CAR1 (Catabolism of Arginine)	within noise	DNA Microarray	3.35928
RXRG	Retinoid X receptor, gamma	within noise	DNA Microarray	3.1734
NR0B1	Dosage-sensitive sex reversal, adrenal hypoplasia critical region, on chromosome X, gene 1 (DAX1)	within noise	DNA Microarray	3.00986
RORB	RAR-related orphan receptor B	within noise	DNA Microarray	2.98476
PGR	Progesterone receptor	within noise	DNA Microarray, Immunoblot	2.91323
NR2E1	Nuclear receptor subfamily 2, group E, member 1	within noise	DNA Microarray	2.89482
PPARGC1A	Peroxisome proliferator-activated receptor gamma, coactivator 1 alpha	within noise	DNA Microarray	2.74111
NR5A2	Liver receptor homolog-1	within noise	DNA Microarray	2.66815
NR1H4	Farnesoid X receptor	within noise	DNA Microarray	2.66516
ESRRG	Estrogen-related receptor gamma	within noise	DNA Microarray	2.65618
HNF4G	Hepatocyte nuclear factor 4, gamma	within noise	DNA Microarray	2.52156
